# Supplementary material for: Repurposing population genetics data to discern genomic architecture: A case study of linkage cohort detection in mountain pine beetle (Dendroctonus ponderosae)
Source: Ecol Evol. 2018 Dec 26;9(3):1147–59. doi: 10.1002/ece3.4803 (PMC6374669; doi:10.1002/ece3.4803)
Supplement: Supplementary file 2 [file ECE3-9-1147-s002.xlsx]

## Sheet: Supplementary Table1
	Supplementary Table 1a. Gene Ontologies for 17 loci with high-weight contributions to PC1, but not PC3.
	Genome Scaffold	Scaffold Position	Description	#Hits	e-Value	sim mean	#GO	GO IDs	GO Names	Enzyme Codes	Enzyme Names	InterPro IDs	InterPro GO IDs	InterPro GO Names
	Seq_983032	57335	endothelin-converting enzyme 1 isoform X2	20	9.57093e-17	93.2	3	C:GO:0016021; P:GO:0016486; F:GO:0004222	C:integral component of membrane; P:peptide hormone processing; F:metalloendopeptidase activity	EC:3.4.24	Acting on peptide bonds (peptidases)	IPR024079 (G3DSA:3.40.390.GENE3D)	F:GO:0008237	F:metallopeptidase activity
	Seq_983675	17713	PREDICTED: uncharacterized protein LOC109545326	3	1.82445e-18	100	3	F:GO:0008061; P:GO:0006030; C:GO:0005576	F:chitin binding; P:chitin metabolic process; C:extracellular region			no IPS match	no IPS match	no IPS match
	Seq_984898	492	peroxisomal acyl-coenzyme A oxidase 3	20	1.00708e-23	73.55	4	F:GO:0071949; C:GO:0005777; F:GO:0003997; P:GO:0006635	F:FAD binding; C:peroxisome; F:acyl-CoA oxidase activity; P:fatty acid beta-oxidation	EC:1.3.3.6	Acyl-CoA oxidase	IPR002655 (PFAM); G3DSA:1.20.140.10 (GENE3D); PTHR10909:SF315 (PANTHER); PTHR10909 (PANTHER); IPR036250 (SUPERFAMILY)	C:GO:0005777; P:GO:0006635; F:GO:0003997; F:GO:0016627; P:GO:0055114	C:peroxisome; P:fatty acid beta-oxidation; F:acyl-CoA oxidase activity; F:oxidoreductase activity, acting on the CH-CH group of donors; P:oxidation-reduction process
	Seq_984898	6778	carboxypeptidase B-like	20	5.7013e-28	79.25	3	F:GO:0008270; F:GO:0004181; P:GO:0006508	F:zinc ion binding; F:metallocarboxypeptidase activity; P:proteolysis	EC:3.4.17	Acting on peptide bonds (peptidases)	G3DSA:3.40.630.10 (GENE3D); IPR000834 (PFAM); PTHR11705:SF86 (PANTHER); PTHR11705 (PANTHER); SSF53187 (SUPERFAMILY)	F:GO:0008270; F:GO:0004181; P:GO:0006508	F:zinc ion binding; F:metallocarboxypeptidase activity; P:proteolysis
	Seq_985123	79611	serine/threonine-protein kinase WNK1-like	20	1.11426e-09	89	3	F:GO:0005524; F:GO:0004674; P:GO:0006468	F:ATP binding; F:protein serine/threonine kinase activity; P:protein phosphorylation	EC:2.7.11	Transferring phosphorus-containing groups	no IPS match	no IPS match	no IPS match
	Seq_985123	91946	hypothetical protein D910_05189, partial	3	5.05072e-21	97.33	3	F:GO:0005524; F:GO:0004674; P:GO:0006468	F:ATP binding; F:protein serine/threonine kinase activity; P:protein phosphorylation	EC:2.7.11	Transferring phosphorus-containing groups	mobidb-lite (MOBIDB_LITE)	no GO terms	no GO terms
	Seq_985322	393287	glucose dehydrogenase [FAD, quinone]-like	20	5.73663e-20	80.3	3	F:GO:0050660; P:GO:0055114; F:GO:0008812	F:flavin adenine dinucleotide binding; P:oxidation-reduction process; F:choline dehydrogenase activity	EC:1.1.99.1	Choline dehydrogenase	IPR000172 (PFAM); IPR036188 (G3DSA:3.50.50.GENE3D); PTHR11552:SF198 (PANTHER); PTHR11552 (PANTHER); IPR036188 (SUPERFAMILY)	F:GO:0016614; F:GO:0050660; P:GO:0055114	F:oxidoreductase activity, acting on CH-OH group of donors; F:flavin adenine dinucleotide binding; P:oxidation-reduction process
	Seq_985350	265965	tyrosine-protein phosphatase non-receptor type 5-like	20	1.01302e-25	85.2	3	F:GO:0004725; C:GO:0016021; P:GO:0035335	F:protein tyrosine phosphatase activity; C:integral component of membrane; P:peptidyl-tyrosine dephosphorylation	EC:3.1.3.16; EC:3.1.3.48; EC:3.1.3.41	Protein-serine/threonine phosphatase; Protein-tyrosine-phosphatase; 4-nitrophenylphosphatase	IPR029021 (G3DSA:3.90.190.GENE3D); IPR029021 (SUPERFAMILY)	no GO terms	no GO terms
	Seq_985375	15824	huntingtin-interacting protein 1 isoform X1	20	1.60189e-19	66.45	1	F:GO:0005488	F:binding			mobidb-lite (MOBIDB_LITE)	no GO terms	no GO terms
	Seq_985379	8007	ubiquitin carboxyl-terminal hydrolase 32 isoform X2	20	5.8212e-43	89.1	4	F:GO:0004843; P:GO:0016579; F:GO:0005509; P:GO:0006511	F:thiol-dependent ubiquitin-specific protease activity; P:protein deubiquitination; F:calcium ion binding; P:ubiquitin-dependent protein catabolic process	EC:3.4.19.12	Ubiquitinyl hydrolase 1	PTHR44893 (PANTHER)	no GO terms	no GO terms
	Seq_985379	357530	lisH domain and HEAT repeat-containing protein KIAA1468 homolog	18	1.28058e-22	75.56	4	P:GO:0006627; C:GO:0005759; F:GO:0046872; F:GO:0004222	P:protein processing involved in protein targeting to mitochondrion; C:mitochondrial matrix; F:metal ion binding; F:metalloendopeptidase activity	EC:3.4.24	Acting on peptide bonds (peptidases)	no IPS match	no IPS match	no IPS match
	Seq_985379	153935	zinc finger protein castor homolog 1-like isoform X1	20	2.28726e-36	82.2	1	F:GO:0003676	F:nucleic acid binding			IPR013087 (PROSITE_PROFILES); IPR036236 (SUPERFAMILY)	F:GO:0003676	F:nucleic acid binding
	Seq_985400	481002	tyrosine-protein kinase receptor torso	20	2.76291e-24	92	3	F:GO:0005524; P:GO:0018108; F:GO:0004713	F:ATP binding; P:peptidyl-tyrosine phosphorylation; F:protein tyrosine kinase activity	EC:2.7.10	Transferring phosphorus-containing groups	IPR001245 (PRINTS); IPR001245 (PFAM); G3DSA:1.10.510.10 (GENE3D); PTHR24416:SF400 (PANTHER); PTHR24416 (PANTHER); IPR000719 (PROSITE_PROFILES); IPR011009 (SUPERFAMILY)	F:GO:0005524; F:GO:0004672; P:GO:0006468	F:ATP binding; F:protein kinase activity; P:protein phosphorylation
	Seq_985400	481268	vascular endothelial growth factor receptor 2-like isoform X1	20	1.68652e-37	64.75	4	F:GO:0005524; P:GO:0018108; F:GO:0004713; C:GO:0016021	F:ATP binding; P:peptidyl-tyrosine phosphorylation; F:protein tyrosine kinase activity; C:integral component of membrane	EC:2.7.10	Transferring phosphorus-containing groups	G3DSA:1.10.510.10 (GENE3D); IPR001245 (PFAM); IPR000719 (PROSITE_PROFILES); IPR011009 (SUPERFAMILY)	F:GO:0005524; F:GO:0004672; P:GO:0006468	F:ATP binding; F:protein kinase activity; P:protein phosphorylation
	Seq_985435	400431	brachyurin-like	20	1.08905e-36	77.65	2	P:GO:0006508; F:GO:0004252	P:proteolysis; F:serine-type endopeptidase activity	EC:3.4.21	Acting on peptide bonds (peptidases)	no IPS match	no IPS match	no IPS match
	Seq_985466	85267	MOG interacting and ectopic P-granules protein 1 isoform X1	20	8.11992e-16	95.55	1	F:GO:0003676	F:nucleic acid binding			mobidb-lite (MOBIDB_LITE)	no GO terms	no GO terms
	Seq_985556	93079	amphoterin-induced protein 1-like	5	4.06917e-35	86.8	3	F:GO:0003824; P:GO:0008152; C:GO:0016021	F:catalytic activity; P:metabolic process; C:integral component of membrane			no IPS match	no IPS match	no IPS match
	Supplementary Table 1b. Gene Ontologies for 93 loci with high-weight contributions to PC2
	Genome Scaffold	Scaffold Position	Description	#Hits	e-Value	sim mean	#GO	GO IDs	GO Names	Enzyme Codes	Enzyme Names	InterPro IDs	InterPro GO IDs	InterPro GO Names
	Seq_962832	1722	spondin-1	20	2.87295e-30	85.6	2	F:GO:0004867; P:GO:0010951	F:serine-type endopeptidase inhibitor activity; P:negative regulation of endopeptidase activity			G3DSA:2.30.90.10 (GENE3D); IPR000884 (PFAM); IPR000884 (PROSITE_PROFILES); IPR036383 (SUPERFAMILY)	no GO terms	no GO terms
	Seq_974948	2303	cyclin-K	20	4.57437e-41	96.7	1	C:GO:0005634	C:nucleus			IPR036915 (G3DSA:1.10.472.GENE3D); PTHR10026 (PANTHER); PTHR10026:SF51 (PANTHER); IPR013763 (CDD); IPR036915 (SUPERFAMILY)	no GO terms	no GO terms
	Seq_983688	188545	cytoplasmic dynein 2 heavy chain 1	20	1.11673e-23	79.7	5	F:GO:0016887; F:GO:0005524; F:GO:0003777; C:GO:0030286; P:GO:0007018	F:ATPase activity; F:ATP binding; F:microtubule motor activity; C:dynein complex; P:microtubule-based movement	EC:3.6.1.3; EC:3.6.1.15	Adenosinetriphosphatase; Nucleoside-triphosphate phosphatase	no IPS match	no IPS match	no IPS match
	Seq_983860	92671	homeodomain-interacting kinase 2-	13	5.04471e-39	68.92	3	F:GO:0005524; F:GO:0004672; P:GO:0006468	F:ATP binding; F:protein kinase activity; P:protein phosphorylation			mobidb-lite (MOBIDB_LITE)	no GO terms	no GO terms
	Seq_984571	112321	cadherin-23	20	2.52902e-22	78.4	4	F:GO:0005509; C:GO:0016021; P:GO:0007156; C:GO:0005886	F:calcium ion binding; C:integral component of membrane; P:homophilic cell adhesion via plasma membrane adhesion molecules; C:plasma membrane			IPR002126 (PRINTS); G3DSA:2.60.40.60 (GENE3D); G3DSA:2.60.40.60 (GENE3D); PS50268 (PROSITE_PROFILES); cd11304 (CDD); IPR015919 (SUPERFAMILY)	F:GO:0005509; C:GO:0016020; P:GO:0007156	F:calcium ion binding; C:membrane; P:homophilic cell adhesion via plasma membrane adhesion molecules
	Seq_984762	948054	mago nashi homolog	20	3.0383e-22	98	6	C:GO:0035145; P:GO:0008380; F:GO:0003723; C:GO:0071013; P:GO:0006397; P:GO:0051028	C:exon-exon junction complex; P:RNA splicing; F:RNA binding; C:catalytic step 2 spliceosome; P:mRNA processing; P:mRNA transport			IPR036605 (G3DSA:3.30.1560.GENE3D); IPR004023 (PFAM); PTHR12638:SF1 (PANTHER); IPR004023 (PANTHER); IPR036605 (SUPERFAMILY)	C:GO:0005634	C:nucleus
	Seq_984762	1137923	diacylglycerol kinase theta isoform X7	20	5.83207e-41	98.2	7	F:GO:0000166; F:GO:0003676; F:GO:0004143; P:GO:0016310; P:GO:0007205; C:GO:0005622; P:GO:0035556	F:nucleotide binding; F:nucleic acid binding; F:diacylglycerol kinase activity; P:phosphorylation; P:protein kinase C-activating G-protein coupled receptor signaling pathway; C:intracellular; P:intracellular signal transduction	EC:2.7.1.107	Diacylglycerol kinase (ATP)	IPR001206 (PFAM); IPR017438 (G3DSA:3.40.50.GENE3D); PTHR11255:SF34 (PANTHER); PTHR11255 (PANTHER); IPR001206 (PROSITE_PROFILES); IPR016064 (SUPERFAMILY)	F:GO:0003951; P:GO:0008152; F:GO:0016301	F:NAD+ kinase activity; P:metabolic process; F:kinase activity
	Seq_984762	1140752	diacylglycerol kinase theta isoform X2	20	2.18671e-30	91.05	4	F:GO:0005524; F:GO:0004143; P:GO:0016310; P:GO:0007205	F:ATP binding; F:diacylglycerol kinase activity; P:phosphorylation; P:protein kinase C-activating G-protein coupled receptor signaling pathway	EC:2.7.1.107	Diacylglycerol kinase (ATP)	IPR000756 (PFAM); PTHR11255 (PANTHER); PTHR11255:SF34 (PANTHER)	F:GO:0004143; P:GO:0007205	F:diacylglycerol kinase activity; P:protein kinase C-activating G-protein coupled receptor signaling pathway
	Seq_984762	1310481	myosin-I heavy chain	3	2.01736e-19	100	4	C:GO:0016459; F:GO:0005524; F:GO:0003779; F:GO:0003774	C:myosin complex; F:ATP binding; F:actin binding; F:motor activity	EC:3.6.1.15	Nucleoside-triphosphate phosphatase	mobidb-lite (MOBIDB_LITE)	no GO terms	no GO terms
	Seq_984762	1316648	unconventional myosin-IXb isoform X1	20	4.59242e-40	94.15	4	C:GO:0016459; F:GO:0005524; F:GO:0003779; F:GO:0003774	C:myosin complex; F:ATP binding; F:actin binding; F:motor activity	EC:3.6.1.15	Nucleoside-triphosphate phosphatase	IPR001609 (PFAM); PTHR13140:SF498 (PANTHER); PTHR13140 (PANTHER); IPR001609 (PROSITE_PROFILES); IPR027417 (SUPERFAMILY)	C:GO:0016459; F:GO:0005524; F:GO:0003774	C:myosin complex; F:ATP binding; F:motor activity
	Seq_984762	412689	Scy1	20	1.49181e-37	90.6	4	F:GO:0005524; C:GO:0016021; F:GO:0004672; P:GO:0006468	F:ATP binding; C:integral component of membrane; F:protein kinase activity; P:protein phosphorylation			G3DSA:1.10.510.10 (GENE3D); PTHR12984 (PANTHER); PTHR12984:SF6 (PANTHER); IPR000719 (PROSITE_PROFILES)	F:GO:0005524; F:GO:0004672; P:GO:0006468	F:ATP binding; F:protein kinase activity; P:protein phosphorylation
	Seq_984762	1137743	diacylglycerol kinase theta isoform X1	20	2.65216e-14	89.35	4	F:GO:0005524; F:GO:0004143; P:GO:0016310; P:GO:0007205	F:ATP binding; F:diacylglycerol kinase activity; P:phosphorylation; P:protein kinase C-activating G-protein coupled receptor signaling pathway	EC:2.7.1.107	Diacylglycerol kinase (ATP)	no IPS match	no IPS match	no IPS match
	Seq_984762	1287565	soluble guanylate cyclase 89Db-like isoform X1	20	2.45195e-11	92.65	2	P:GO:0006508; F:GO:0004252	P:proteolysis; F:serine-type endopeptidase activity	EC:3.4.21	Acting on peptide bonds (peptidases)	mobidb-lite (MOBIDB_LITE)	no GO terms	no GO terms
	Seq_984762	1317194	unconventional myosin-IXa isoform X2	15	5.05951e-20	67.33	3	C:GO:0016459; F:GO:0005524; F:GO:0003774	C:myosin complex; F:ATP binding; F:motor activity	EC:3.6.1.15	Nucleoside-triphosphate phosphatase	no IPS match	no IPS match	no IPS match
	Seq_984762	96633	ATP-dependent RNA helicase DDX54	20	3.08775e-18	91.4	14	F:GO:0005272; F:GO:0004672; C:GO:0005730; P:GO:0000027; P:GO:0006468; P:GO:1902626; P:GO:0000466; F:GO:0004004; P:GO:0000463; F:GO:0005524; F:GO:0003723; C:GO:0016020; P:GO:0035725; C:GO:0030687	F:sodium channel activity; F:protein kinase activity; C:nucleolus; P:ribosomal large subunit assembly; P:protein phosphorylation; P:assembly of large subunit precursor of preribosome; P:maturation of 5.8S rRNA from tricistronic rRNA transcript (SSU-rRNA, 5.8S rRNA, LSU-rRNA); F:ATP-dependent RNA helicase activity; P:maturation of LSU-rRNA from tricistronic rRNA transcript (SSU-rRNA, 5.8S rRNA, LS…	EC:3.6.1.3; EC:3.6.1.15	Adenosinetriphosphatase; Nucleoside-triphosphate phosphatase	no IPS match	no IPS match	no IPS match
	Seq_985141	163415	hypothetical protein YQE_09634, partial	3	4.72461e-26	85	4	F:GO:0005524; F:GO:0003777; C:GO:0030286; P:GO:0007018	F:ATP binding; F:microtubule motor activity; C:dynein complex; P:microtubule-based movement	EC:3.6.1.15	Nucleoside-triphosphate phosphatase	no IPS match	no IPS match	no IPS match
	Seq_985155	328412	proton-coupled amino acid transporter pathetic isoform X2	18	3.92882e-16	82.5	1	C:GO:0016021	C:integral component of membrane			no IPS match	no IPS match	no IPS match
	Seq_985222	151848	neurogenic mastermind-like	4	9.61003e-13	97	4	P:GO:0007219; F:GO:0003713; C:GO:0016607; P:GO:0045944	P:Notch signaling pathway; F:transcription coactivator activity; C:nuclear speck; P:positive regulation of transcription from RNA polymerase II promoter			mobidb-lite (MOBIDB_LITE)	no GO terms	no GO terms
	Seq_985222	151889	neurogenic mastermind-like	4	1.2397e-17	97.5	4	P:GO:0007219; F:GO:0003713; C:GO:0016607; P:GO:0045944	P:Notch signaling pathway; F:transcription coactivator activity; C:nuclear speck; P:positive regulation of transcription from RNA polymerase II promoter			mobidb-lite (MOBIDB_LITE)	no GO terms	no GO terms
	Seq_985222	151591	neurogenic mastermind-like	4	3.6064e-09	97	4	P:GO:0007219; F:GO:0003713; C:GO:0016607; P:GO:0045944	P:Notch signaling pathway; F:transcription coactivator activity; C:nuclear speck; P:positive regulation of transcription from RNA polymerase II promoter			mobidb-lite (MOBIDB_LITE)	no GO terms	no GO terms
	Seq_985250	85683	endonuclease-reverse transcriptase	11	4.47032e-09	77.91	2	P:GO:0090304; F:GO:0003824	P:nucleic acid metabolic process; F:catalytic activity			no IPS match	no IPS match	no IPS match
	Seq_985266	212238	transmembrane and TPR repeat-containing CG4341-	5	4.35058e-26	98.6	1	C:GO:0016021	C:integral component of membrane			no IPS match	no IPS match	no IPS match
	Seq_985291	436191	B-cell lymphoma leukemia 11A-like	20	7.19831e-30	87.8	2	F:GO:0003676; F:GO:0046872	F:nucleic acid binding; F:metal ion binding			mobidb-lite (MOBIDB_LITE)	no GO terms	no GO terms
	Seq_985291	121293	trans-1,2-dihydrobenzene-1,2-diol dehydrogenase-like	20	7.76027e-39	85.25	2	F:GO:0016491; P:GO:0055114	F:oxidoreductase activity; P:oxidation-reduction process			G3DSA:3.40.50.720 (GENE3D); IPR000683 (PFAM); PTHR22604:SF105 (PANTHER); PTHR22604 (PANTHER); IPR036291 (SUPERFAMILY)	F:GO:0016491	F:oxidoreductase activity
	Seq_985291	60146	mitogen-activated kinase kinase kinase 11-like isoform X1	20	2.77373e-15	95.2	3	F:GO:0005524; F:GO:0004674; P:GO:0006468	F:ATP binding; F:protein serine/threonine kinase activity; P:protein phosphorylation	EC:2.7.11	Transferring phosphorus-containing groups	G3DSA:3.30.200.20 (GENE3D)	no GO terms	no GO terms
	Seq_985291	192351	stoned-B isoform X2	20	4.07511e-29	97	12	C:GO:0030139; F:GO:0097110; P:GO:0016183; C:GO:0008021; P:GO:1900242; C:GO:0016021; C:GO:0030131; C:GO:0048788; P:GO:0006886; C:GO:0030135; C:GO:0005886; P:GO:0007269	C:endocytic vesicle; F:scaffold protein binding; P:synaptic vesicle coating; C:synaptic vesicle; P:regulation of synaptic vesicle endocytosis; C:integral component of membrane; C:clathrin adaptor complex; C:cytoskeleton of presynaptic active zone; P:intracellular protein transport; C:coated vesicle; C:plasma membrane; P:neurotransmitter secretion			G3DSA:2.60.40.1170 (GENE3D); IPR036168 (SUPERFAMILY)	no GO terms	no GO terms
	Seq_985291	139998	otopetrin-2-like isoform X3	20	3.15651e-25	98.3	1	C:GO:0016021	C:integral component of membrane			IPR004878 (PFAM); PTHR21522:SF32 (PANTHER); IPR004878 (PANTHER)	no GO terms	no GO terms
	Seq_985293	912982	dachsous	20	3.2078e-35	94.05	4	F:GO:0005509; C:GO:0016021; P:GO:0007156; C:GO:0005886	F:calcium ion binding; C:integral component of membrane; P:homophilic cell adhesion via plasma membrane adhesion molecules; C:plasma membrane			G3DSA:2.60.40.60 (GENE3D); IPR002126 (PFAM); PTHR43956 (PANTHER); PTHR43956:SF6 (PANTHER); PS50268 (PROSITE_PROFILES); cd11304 (CDD); IPR015919 (SUPERFAMILY)	F:GO:0005509; C:GO:0016020; P:GO:0007156	F:calcium ion binding; C:membrane; P:homophilic cell adhesion via plasma membrane adhesion molecules
	Seq_985293	913707	Dachsous	20	4.78278e-37	91.2	4	F:GO:0005509; C:GO:0016021; P:GO:0007156; C:GO:0005886	F:calcium ion binding; C:integral component of membrane; P:homophilic cell adhesion via plasma membrane adhesion molecules; C:plasma membrane			G3DSA:2.60.40.60 (GENE3D); PTHR24026:SF54 (PANTHER); PTHR24026 (PANTHER); cd11304 (CDD); IPR015919 (SUPERFAMILY)	F:GO:0005509; C:GO:0016020	F:calcium ion binding; C:membrane
	Seq_985293	58266	cytochrome P450 4g15-like	20	2.96006e-18	63.35	2	F:GO:0016491; F:GO:0005488	F:oxidoreductase activity; F:binding			no IPS match	no IPS match	no IPS match
	Seq_985293	672230	hypothetical protein YQE_03943, partial	4	5.19838e-08	100	4	F:GO:0005509; C:GO:0016021; P:GO:0007156; C:GO:0005886	F:calcium ion binding; C:integral component of membrane; P:homophilic cell adhesion via plasma membrane adhesion molecules; C:plasma membrane			mobidb-lite (MOBIDB_LITE)	no GO terms	no GO terms
	Seq_985293	913039	dachsous	20	5.71768e-36	96.5	4	F:GO:0005509; C:GO:0016021; P:GO:0007156; C:GO:0005886	F:calcium ion binding; C:integral component of membrane; P:homophilic cell adhesion via plasma membrane adhesion molecules; C:plasma membrane			G3DSA:2.60.40.60 (GENE3D); PTHR43956:SF6 (PANTHER); PTHR43956 (PANTHER); cd11304 (CDD); IPR015919 (SUPERFAMILY)	F:GO:0005509; C:GO:0016020	F:calcium ion binding; C:membrane
	Seq_985304	39996	peroxiredoxin- mitochondrial	20	2.32474e-13	92.45	2	F:GO:0016491; P:GO:0055114	F:oxidoreductase activity; P:oxidation-reduction process			no IPS match	no IPS match	no IPS match
	Seq_985309	358525	myc box-dependent-interacting 1 isoform X2	20	2.61946e-32	93.9	4	F:GO:0005525; P:GO:0072583; C:GO:0005737; F:GO:0003924	F:GTP binding; P:clathrin-dependent endocytosis; C:cytoplasm; F:GTPase activity	EC:3.6.1.15	Nucleoside-triphosphate phosphatase	IPR027267 (G3DSA:1.20.1270.GENE3D); mobidb-lite (MOBIDB_LITE); IPR027267 (SUPERFAMILY)	no GO terms	no GO terms
	Seq_985370	327113	PO11_POPJA ame: Full=Retrovirus-related Pol poly from type-1 retrotransposable element R1 ame: Full=Retrovirus-related Pol poly from type I retrotransposable element R1 Includes: ame: Full=Reverse transcriptase Includes: ame: Full=Endonuclease	8	1.77803e-10	59.25	4	P:GO:0048015; P:GO:0046854; F:GO:0016301; C:GO:0005622	P:phosphatidylinositol-mediated signaling; P:phosphatidylinositol phosphorylation; F:kinase activity; C:intracellular			no IPS match	no IPS match	no IPS match
	Seq_985370	447622	E3 ubiquitin- ligase RNF19A-like isoform X1	13	2.70034e-38	83.23	3	F:GO:0004842; F:GO:0016874; P:GO:0016567	F:ubiquitin-protein transferase activity; F:ligase activity; P:protein ubiquitination			mobidb-lite (MOBIDB_LITE)	no GO terms	no GO terms
	Seq_985400	769115	zinc finger RNA-binding isoform X3	20	7.09471e-08	97.7	2	F:GO:0003676; F:GO:0008270	F:nucleic acid binding; F:zinc ion binding			no IPS match	no IPS match	no IPS match
	Seq_985400	480826	proto-oncogene tyrosine- kinase receptor Ret	20	3.75985e-38	56.8	1	F:GO:0016301	F:kinase activity			no IPS match	no IPS match	no IPS match
	Seq_985400	620247	gastrula zinc finger -like	20	7.90736e-25	77	5	F:GO:0003676; C:GO:0005634; F:GO:0003700; F:GO:0008270; P:GO:0006355	F:nucleic acid binding; C:nucleus; F:transcription factor activity, sequence-specific DNA binding; F:zinc ion binding; P:regulation of transcription, DNA-templated			G3DSA:2.40.155.10 (GENE3D); G3DSA:3.30.160.60 (GENE3D); PTHR24390 (PANTHER); PTHR24390:SF46 (PANTHER); IPR013087 (PROSITE_PROFILES); IPR036236 (SUPERFAMILY)	F:GO:0003676	F:nucleic acid binding
	Seq_985402	428981	synaptic vesicle glyco 2B-like	20	2.6166e-27	75.75	3	P:GO:0055085; F:GO:0022857; C:GO:0016021	P:transmembrane transport; F:transmembrane transporter activity; C:integral component of membrane			no IPS match	no IPS match	no IPS match
	Seq_985402	190923	ribosomal S6 kinase alpha-2 isoform X1	20	5.27234e-16	96.25	23	P:GO:0060047; C:GO:0008540; P:GO:0008285; P:GO:0045835; P:GO:0002035; C:GO:0005654; P:GO:0006511; F:GO:0000287; F:GO:0004711; F:GO:0005524; P:GO:0007507; C:GO:0031965; F:GO:0004712; P:GO:0001556; P:GO:0010659; C:GO:0005737; P:GO:0071322; P:GO:0010628; P:GO:0043065; C:GO:0005819; P:GO:0018105; P:GO:0035556; P:GO:0070613	P:heart contraction; C:proteasome regulatory particle, base subcomplex; P:negative regulation of cell proliferation; P:negative regulation of meiotic nuclear division; P:brain renin-angiotensin system; C:nucleoplasm; P:ubiquitin-dependent protein catabolic process; F:magnesium ion binding; F:ribosomal protein S6 kinase activity; F:ATP binding; P:heart development; C:nuclear membrane; F:protein se…	EC:2.7.11; EC:2.7.12.1	Transferring phosphorus-containing groups; Dual-specificity kinase	no IPS match	no IPS match	no IPS match
	Seq_985402	282189	60S ribosomal L18a	20	3.49471e-22	95.95	3	F:GO:0003735; C:GO:0005840; P:GO:0006412	F:structural constituent of ribosome; C:ribosome; P:translation			G3DSA:3.10.20.10 (GENE3D); IPR023573 (PFAM); PTHR10052:SF1 (PANTHER); PTHR10052 (PANTHER)	F:GO:0003735; C:GO:0005840; P:GO:0006412	F:structural constituent of ribosome; C:ribosome; P:translation
	Seq_985402	279224	major facilitator superfamily domain-containing 8	20	8.73652e-38	85.35	2	P:GO:0055085; C:GO:0016021	P:transmembrane transport; C:integral component of membrane			PTHR23510 (PANTHER); PTHR23510:SF3 (PANTHER)	no GO terms	no GO terms
	Seq_985403	401559	hypothetical protein D910_08565	13	1.79221e-18	85.46	1	C:GO:0016021	C:integral component of membrane			no IPS match	no IPS match	no IPS match
	Seq_985403	568459	YIPF6	20	4.933e-21	70.9	1	C:GO:0016020	C:membrane			no IPS match	no IPS match	no IPS match
	Seq_985403	621029	activating transcription factor 3	20	1.61552e-15	89.75	3	F:GO:0003700; F:GO:0043565; P:GO:0006357	F:transcription factor activity, sequence-specific DNA binding; F:sequence-specific DNA binding; P:regulation of transcription from RNA polymerase II promoter			no IPS match	no IPS match	no IPS match
	Seq_985403	775083	peptidyl-prolyl cis-trans isomerase D	20	1.04641e-29	69.25	3	F:GO:0003755; P:GO:0000413; P:GO:0006457	F:peptidyl-prolyl cis-trans isomerase activity; P:protein peptidyl-prolyl isomerization; P:protein folding	EC:5.2.1.8	Peptidylprolyl isomerase	IPR011990 (G3DSA:1.25.40.GENE3D); IPR013026 (PROSITE_PROFILES)	F:GO:0005515	F:protein binding
	Seq_985403	829248	multiple epidermal growth factor-like domains 10 isoform X1	20	9.56524e-40	86.85	1	C:GO:0016021	C:integral component of membrane			no IPS match	no IPS match	no IPS match
	Seq_985403	829167	draper isoform X1	20	4.74392e-26	86.95	1	C:GO:0016021	C:integral component of membrane			PS51257 (PROSITE_PROFILES)	no GO terms	no GO terms
	Seq_985403	196438	venom acid phosphatase Acph-1-like	20	8.99271e-40	81	2	P:GO:0016311; F:GO:0003993	P:dephosphorylation; F:acid phosphatase activity	EC:3.1.3.41; EC:3.1.3.2	4-nitrophenylphosphatase; Acid phosphatase	no IPS match	no IPS match	no IPS match
	Seq_985424	334459	cytochrome P450 4g15	20	1.04217e-27	88.1	6	F:GO:0005506; F:GO:0016705; C:GO:0016021; P:GO:0055114; F:GO:0004497; F:GO:0020037	F:iron ion binding; F:oxidoreductase activity, acting on paired donors, with incorporation or reduction of molecular oxygen; C:integral component of membrane; P:oxidation-reduction process; F:monooxygenase activity; F:heme binding			IPR036396 (G3DSA:1.10.630.GENE3D); PTHR24291:SF35 (PANTHER); PTHR24291 (PANTHER)	F:GO:0005506; F:GO:0016705; P:GO:0055114; F:GO:0020037	F:iron ion binding; F:oxidoreductase activity, acting on paired donors, with incorporation or reduction of molecular oxygen; P:oxidation-reduction process; F:heme binding
	Seq_985424	533292	inorganic phosphate cotransporter	20	3.16705e-23	73.5	2	P:GO:0055085; C:GO:0016021	P:transmembrane transport; C:integral component of membrane			no IPS match	no IPS match	no IPS match
	Seq_985433	814518	1-phosphatidylinositol 4,5-bisphosphate phosphodiesterase classes I and II-	8	2.1563e-24	99.63	6	F:GO:0004435; F:GO:0005509; P:GO:0016042; F:GO:0004871; C:GO:0005622; P:GO:0035556	F:phosphatidylinositol phospholipase C activity; F:calcium ion binding; P:lipid catabolic process; F:signal transducer activity; C:intracellular; P:intracellular signal transduction	EC:3.1.4.11	Phosphoinositide phospholipase C	no IPS match	no IPS match	no IPS match
	Seq_985433	1379829	pericentriolar material 1 isoform X4	20	1.13114e-30	89.6	3	C:GO:0005813; P:GO:0034454; P:GO:0071539	C:centrosome; P:microtubule anchoring at centrosome; P:protein localization to centrosome			IPR031446 (PFAM); IPR024138 (PANTHER)	C:GO:0005813; P:GO:0060271; P:GO:0034454; P:GO:0071539	C:centrosome; P:cilium assembly; P:microtubule anchoring at centrosome; P:protein localization to centrosome
	Seq_985433	81342	zinc transporter 1 isoform X1	16	1.10204e-15	78.94	3	P:GO:0098655; C:GO:0016021; F:GO:0008324	P:cation transmembrane transport; C:integral component of membrane; F:cation transmembrane transporter activity			no IPS match	no IPS match	no IPS match
	Seq_985433	193585	leucine-rich repeat-containing 24-like	20	5.86733e-31	79.25	1	C:GO:0016021	C:integral component of membrane			mobidb-lite (MOBIDB_LITE)	no GO terms	no GO terms
	Seq_985433	1401217	dynein heavy chain axonemal-	20	3.00171e-37	88.6	5	F:GO:0016887; F:GO:0005524; F:GO:0003777; C:GO:0005858; P:GO:0003341	F:ATPase activity; F:ATP binding; F:microtubule motor activity; C:axonemal dynein complex; P:cilium movement	EC:3.6.1.3; EC:3.6.1.15	Adenosinetriphosphatase; Nucleoside-triphosphate phosphatase	IPR024317 (PFAM); IPR026975 (PTHR10676:PANTHER); IPR026983 (PANTHER)	F:GO:0016887; F:GO:0003777; C:GO:0005858; P:GO:0003341; P:GO:0007018	F:ATPase activity; F:microtubule motor activity; C:axonemal dynein complex; P:cilium movement; P:microtubule-based movement
	Seq_985433	1440113	syntaxin-5	20	2.59219e-21	65.7	2	C:GO:0016020; P:GO:0006810	C:membrane; P:transport			IPR021538 (PFAM)	no GO terms	no GO terms
	Seq_985433	1483607	spermine oxidase	5	1.45982e-24	84.6	2	F:GO:0016491; P:GO:0055114	F:oxidoreductase activity; P:oxidation-reduction process			no IPS match	no IPS match	no IPS match
	Seq_985433	174402	tumor suppressor candidate 3	20	2.60485e-26	85.65	2	C:GO:0016021; F:GO:0016740	C:integral component of membrane; F:transferase activity			IPR021149 (PFAM); PTHR12692 (PANTHER); IPR006844 (PTHR12692:PANTHER)	no GO terms	no GO terms
	Seq_985433	813771	1-phosphatidylinositol 4,5-bisphosphate phosphodiesterase classes I and II-	20	1.71515e-14	96.2	6	F:GO:0004435; F:GO:0005509; P:GO:0016042; F:GO:0004871; C:GO:0005622; P:GO:0035556	F:phosphatidylinositol phospholipase C activity; F:calcium ion binding; P:lipid catabolic process; F:signal transducer activity; C:intracellular; P:intracellular signal transduction	EC:3.1.4.11	Phosphoinositide phospholipase C	IPR001711 (PFAM); IPR017946 (G3DSA:3.20.20.GENE3D); IPR001711 (PROSITE_PROFILES); IPR017946 (SUPERFAMILY)	F:GO:0004435; P:GO:0007165; P:GO:0006629; F:GO:0008081; P:GO:0035556	F:phosphatidylinositol phospholipase C activity; P:signal transduction; P:lipid metabolic process; F:phosphoric diester hydrolase activity; P:intracellular signal transduction
	Seq_985433	637112	DNA-binding D-ETS-4 isoform X1	11	6.70877e-36	73.64	4	C:GO:0005634; F:GO:0003700; P:GO:0006355; F:GO:0043565	C:nucleus; F:transcription factor activity, sequence-specific DNA binding; P:regulation of transcription, DNA-templated; F:sequence-specific DNA binding			no IPS match	no IPS match	no IPS match
	Seq_985433	57863	inhibitor of growth 1-like	4	5.7776e-21	97.5	2	C:GO:0005634; F:GO:0008270	C:nucleus; F:zinc ion binding			no IPS match	no IPS match	no IPS match
	Seq_985433	120139	hypothetical protein YQE_00438, partial	20	3.35439e-29	93.75	2	P:GO:0007165; C:GO:0016021	P:signal transduction; C:integral component of membrane			no IPS match	no IPS match	no IPS match
	Seq_985462	373281	RING finger 141-like	20	3.00669e-28	84.05	1	F:GO:0008270	F:zinc ion binding			no IPS match	no IPS match	no IPS match
	Seq_985462	294774	hypothetical protein D910_10178	1	2.8951e-11	100	2	F:GO:0008270; C:GO:0005622	F:zinc ion binding; C:intracellular			mobidb-lite (MOBIDB_LITE)	no GO terms	no GO terms
	Seq_985479	283639	glycogen phosphorylase	20	6.1514e-38	92.55	4	F:GO:0008184; F:GO:0030170; C:GO:0005737; P:GO:0005980	F:glycogen phosphorylase activity; F:pyridoxal phosphate binding; C:cytoplasm; P:glycogen catabolic process	EC:2.4.1.1	Glycogen phosphorylase	G3DSA:3.40.50.2000 (GENE3D); IPR000811 (PFAM); PTHR11468:SF26 (PANTHER); IPR000811 (PANTHER); SSF53756 (SUPERFAMILY)	F:GO:0008184; P:GO:0005975	F:glycogen phosphorylase activity; P:carbohydrate metabolic process
	Seq_985498	1193249	leucine--tRNA cytoplasmic	20	1.81888e-17	94.6	10	F:GO:0005524; P:GO:0006429; F:GO:0004823; P:GO:0042060; C:GO:0005759; P:GO:0006450; F:GO:0002161; C:GO:0017101; P:GO:0022008; C:GO:0005875	F:ATP binding; P:leucyl-tRNA aminoacylation; F:leucine-tRNA ligase activity; P:wound healing; C:mitochondrial matrix; P:regulation of translational fidelity; F:aminoacyl-tRNA editing activity; C:aminoacyl-tRNA synthetase multienzyme complex; P:neurogenesis; C:microtubule associated complex	EC:6.1.1.4; EC:3.1.1.1	Leucine--tRNA ligase; Carboxylesterase	IPR009008 (G3DSA:3.90.740.GENE3D); IPR009008 (SUPERFAMILY)	P:GO:0006418; F:GO:0002161	P:tRNA aminoacylation for protein translation; F:aminoacyl-tRNA editing activity
	Seq_985499	705080	sorting nexin-25	20	8.36189e-37	85.35	3	P:GO:0090101; C:GO:0016021; F:GO:0035091	P:negative regulation of transmembrane receptor protein serine/threonine kinase signaling pathway; C:integral component of membrane; F:phosphatidylinositol binding			IPR013937 (PFAM); IPR034905 (PTHR22775:PANTHER); PTHR22775 (PANTHER)	P:GO:0030512	P:negative regulation of transforming growth factor beta receptor signaling pathway
	Seq_985499	776289	isoform A	18	3.10638e-20	88.61	1	C:GO:0016021	C:integral component of membrane			no IPS match	no IPS match	no IPS match
	Seq_985500	440850	hypothetical protein D910_11139	20	2.83928e-37	82.95	1	C:GO:0016021	C:integral component of membrane			no IPS match	no IPS match	no IPS match
	Seq_985500	888471	T-complex 1 subunit eta-like	20	4.37137e-25	96.15	8	F:GO:0005524; P:GO:0007052; C:GO:0005829; F:GO:0051082; P:GO:0022008; P:GO:0031122; P:GO:0006457; C:GO:0005875	F:ATP binding; P:mitotic spindle organization; C:cytosol; F:unfolded protein binding; P:neurogenesis; P:cytoplasmic microtubule organization; P:protein folding; C:microtubule associated complex			IPR002423 (PFAM); IPR027413 (G3DSA:1.10.560.GENE3D); IPR027413 (SUPERFAMILY)	F:GO:0005524	F:ATP binding
	Seq_985500	3296395	endopolygalacturonase A-like	7	1.30698e-11	95.86	4	P:GO:0005975; F:GO:0004650; P:GO:0071555; C:GO:0005576	P:carbohydrate metabolic process; F:polygalacturonase activity; P:cell wall organization; C:extracellular region	EC:3.2.1.15	Polygalacturonase	no IPS match	no IPS match	no IPS match
	Seq_985500	1130812	U4 U6 small nuclear ribonucleo Prp4	20	4.22148e-40	91.3	2	C:GO:0030529; C:GO:0019013	C:intracellular ribonucleoprotein complex; C:viral nucleocapsid			IPR001680 (SMART); IPR001680 (PFAM); IPR015943 (G3DSA:2.130.10.GENE3D); IPR027106 (PANTHER); IPR001680 (PROSITE_PROFILES); IPR001680 (PROSITE_PROFILES); IPR017986 (PROSITE_PROFILES); IPR036322 (SUPERFAMILY)	F:GO:0005515	F:protein binding
	Seq_985500	2741139	Histone-lysine N-methyltransferase	20	1.44213e-16	83.4	2	F:GO:0008168; P:GO:0032259	F:methyltransferase activity; P:methylation			mobidb-lite (MOBIDB_LITE)	no GO terms	no GO terms
	Seq_985515	817043	esterase FE4-like	20	7.00073e-19	55.9	2	F:GO:0003824; P:GO:0009987	F:catalytic activity; P:cellular process			no IPS match	no IPS match	no IPS match
	Seq_985515	2223086	myb P	20	2.38199e-25	77.85	3	P:GO:0002098; F:GO:0016300; P:GO:0030488	P:tRNA wobble uridine modification; F:tRNA (uracil) methyltransferase activity; P:tRNA methylation			no IPS match	no IPS match	no IPS match
	Seq_985515	383371	beta-glucuronidase-like isoform X2	20	1.15961e-14	76.3	3	P:GO:0005975; F:GO:0004566; C:GO:0005764	P:carbohydrate metabolic process; F:beta-glucuronidase activity; C:lysosome	EC:3.2.1.31	Beta-glucuronidase	no IPS match	no IPS match	no IPS match
	Seq_985515	2300659	fork head domain transcription factor slp2-like	6	3.51491e-21	82	3	F:GO:0003700; P:GO:0006355; F:GO:0043565	F:transcription factor activity, sequence-specific DNA binding; P:regulation of transcription, DNA-templated; F:sequence-specific DNA binding			mobidb-lite (MOBIDB_LITE)	no GO terms	no GO terms
	Seq_985516	545872	larval cuticle A2B-like	20	6.43462e-09	93.9	1	F:GO:0042302	F:structural constituent of cuticle			PTHR12236:SF42 (PANTHER); PTHR12236 (PANTHER)	no GO terms	no GO terms
	Seq_985522	272799	methyl- -binding domain 5 isoform X1	20	1.92306e-22	92.1	2	C:GO:0005634; F:GO:0003677	C:nucleus; F:DNA binding			no IPS match	no IPS match	no IPS match
	Seq_985525	965720	15-hydroxyprostaglandin dehydrogenase [NAD(+)]-like	18	5.52921e-12	84.72	2	P:GO:0055114; F:GO:0004022	P:oxidation-reduction process; F:alcohol dehydrogenase (NAD) activity	EC:1.1.1.1	Alcohol dehydrogenase	no IPS match	no IPS match	no IPS match
	Seq_985526	95381	BTB POZ domain-containing KCTD12	20	3.53954e-26	78.95	6	P:GO:0090327; P:GO:0008049; P:GO:0051260; P:GO:0030431; P:GO:0002121; C:GO:0005886	P:negative regulation of locomotion involved in locomotory behavior; P:male courtship behavior; P:protein homooligomerization; P:sleep; P:inter-male aggressive behavior; C:plasma membrane			G3DSA:3.30.710.10 (GENE3D)	no GO terms	no GO terms
	Seq_985527	242956	kinesin CG14535	20	1.1698e-20	93.9	5	F:GO:0005524; F:GO:0003777; P:GO:0007018; C:GO:0005874; F:GO:0008017	F:ATP binding; F:microtubule motor activity; P:microtubule-based movement; C:microtubule; F:microtubule binding	EC:3.6.1.15	Nucleoside-triphosphate phosphatase	no IPS match	no IPS match	no IPS match
	Seq_985535	76477	S-methyl-5 -thioadenosine phosphorylase-like	20	3.69673e-18	73.1	4	C:GO:0005634; F:GO:0017061; C:GO:0005737; P:GO:0006166	C:nucleus; F:S-methyl-5-thioadenosine phosphorylase activity; C:cytoplasm; P:purine ribonucleoside salvage	EC:2.4.2.1; EC:2.4.2.28	Purine-nucleoside phosphorylase; S-methyl-5'-thioadenosine phosphorylase	no IPS match	no IPS match	no IPS match
	Seq_985535	126206	catalase-like	20	4.54582e-27	80.4	8	P:GO:0006979; F:GO:0046872; F:GO:0004096; P:GO:0098869; P:GO:0055114; P:GO:0006952; F:GO:0020037; P:GO:0042744	P:response to oxidative stress; F:metal ion binding; F:catalase activity; P:cellular oxidant detoxification; P:oxidation-reduction process; P:defense response; F:heme binding; P:hydrogen peroxide catabolic process	EC:1.11.1.7; EC:1.11.1.6	Peroxidase; Catalase	IPR011614 (PFAM); IPR037060 (G3DSA:2.40.180.GENE3D); IPR018028 (PANTHER); PTHR11465:SF32 (PANTHER); IPR018028 (PROSITE_PROFILES); IPR020835 (SUPERFAMILY)	P:GO:0006979; F:GO:0004096; P:GO:0055114; F:GO:0020037	P:response to oxidative stress; F:catalase activity; P:oxidation-reduction process; F:heme binding
	Seq_985535	515098	gamma-aminobutyric acid type B receptor subunit 1 isoform X1	20	4.53417e-20	87	3	F:GO:0004965; P:GO:0007186; C:GO:0016021	F:G-protein coupled GABA receptor activity; P:G-protein coupled receptor signaling pathway; C:integral component of membrane			no IPS match	no IPS match	no IPS match
	Seq_985535	76287	S-methyl-5 -thioadenosine phosphorylase-like	20	2.50664e-24	82.4	4	C:GO:0005634; F:GO:0017061; C:GO:0005737; P:GO:0006166	C:nucleus; F:S-methyl-5-thioadenosine phosphorylase activity; C:cytoplasm; P:purine ribonucleoside salvage	EC:2.4.2.1; EC:2.4.2.28	Purine-nucleoside phosphorylase; S-methyl-5'-thioadenosine phosphorylase	IPR000845 (PFAM); G3DSA:3.40.50.1580 (GENE3D); IPR035994 (SUPERFAMILY)	F:GO:0003824; P:GO:0009116	F:catalytic activity; P:nucleoside metabolic process
	Seq_985545	383125	signal recognition particle receptor subunit alpha homolog	20	9.72529e-14	89.15	5	F:GO:0005525; P:GO:0006614; F:GO:0003924; C:GO:0005785; F:GO:0005047	F:GTP binding; P:SRP-dependent cotranslational protein targeting to membrane; F:GTPase activity; C:signal recognition particle receptor complex; F:signal recognition particle binding	EC:3.6.1.15	Nucleoside-triphosphate phosphatase	IPR000897 (PFAM)	F:GO:0005525; P:GO:0006614	F:GTP binding; P:SRP-dependent cotranslational protein targeting to membrane
	Seq_985556	223742	phosphatidylinositol-binding clathrin assembly LAP-like	20	4.93507e-38	92.2	5	P:GO:0048268; C:GO:0016021; F:GO:0030276; C:GO:0030136; F:GO:0005545	P:clathrin coat assembly; C:integral component of membrane; F:clathrin binding; C:clathrin-coated vesicle; F:1-phosphatidylinositol binding			IPR014712 (G3DSA:1.20.58.GENE3D); IPR011417 (PFAM); PTHR22951:SF5 (PANTHER); PTHR22951 (PANTHER); SSF89009 (SUPERFAMILY)	P:GO:0048268; F:GO:0030276; C:GO:0030136; F:GO:0005543; F:GO:0005545	P:clathrin coat assembly; F:clathrin binding; C:clathrin-coated vesicle; F:phospholipid binding; F:1-phosphatidylinositol binding
	Seq_985556	89493	organic solute transporter alpha	5	5.38192e-25	100	1	C:GO:0016021	C:integral component of membrane			no IPS match	no IPS match	no IPS match
	Seq_985558	19191	hypothetical protein D910_12819	5	4.37796e-26	76.8	2	C:GO:0005634; P:GO:0051028	C:nucleus; P:mRNA transport			no IPS match	no IPS match	no IPS match
	Seq_985558	21181	tetraspanin-9	20	1.62602e-27	79.55	1	C:GO:0016021	C:integral component of membrane			no IPS match	no IPS match	no IPS match
	Supplementary Table 1c. Gene Ontologies for 40 loci with high-weight contributions to PC3
	Genome Scaffold	Scaffold Position	Description	#Hits	e-Value	sim mean	#GO	GO IDs	GO Names	Enzyme Codes	Enzyme Names	InterPro IDs	InterPro GO IDs	InterPro GO Names
	Seq_927062	425	alpha-catulin isoform X2	20	1.62734e-15	100	5	F:GO:0051015; F:GO:0045296; P:GO:0007155; P:GO:0007266; C:GO:0005622	F:actin filament binding; F:cadherin binding; P:cell adhesion; P:Rho protein signal transduction; C:intracellular			IPR036723 (SUPERFAMILY)	F:GO:0051015; P:GO:0007155	F:actin filament binding; P:cell adhesion
	Seq_976802	2606	tetratricopeptide repeat 28	20	5.3308e-14	90.35	3	C:GO:0005813; C:GO:0030496; P:GO:0007346	C:centrosome; C:midbody; P:regulation of mitotic cell cycle			no IPS match	no IPS match	no IPS match
	Seq_980374	4878	DNA ligase 1-like	20	1.22046e-10	90.45	4	F:GO:0008270; F:GO:0003779; P:GO:0009253; F:GO:0008745	F:zinc ion binding; F:actin binding; P:peptidoglycan catabolic process; F:N-acetylmuramoyl-L-alanine amidase activity	EC:3.5.1.28	N-acetylmuramoyl-L-alanine amidase	no IPS match	no IPS match	no IPS match
	Seq_984523	212182	ephrin type-A receptor 4-A isoform X5	6	1.14636e-38	94.83	2	F:GO:0004672; P:GO:0006468	F:protein kinase activity; P:protein phosphorylation			no IPS match	no IPS match	no IPS match
	Seq_984523	623275	sodium nucleoside cotransporter 2-like	12	3.87123e-15	67.92	3	F:GO:0005337; C:GO:0016021; P:GO:1901642	F:nucleoside transmembrane transporter activity; C:integral component of membrane; P:nucleoside transmembrane transport			no IPS match	no IPS match	no IPS match
	Seq_984523	461525	transmembrane 145-like	20	4.23704e-14	85.95	3	P:GO:0007186; C:GO:0016021; P:GO:0019236	P:G-protein coupled receptor signaling pathway; C:integral component of membrane; P:response to pheromone			no IPS match	no IPS match	no IPS match
	Seq_984677	905587	SWI SNF complex subunit SMARCC2	20	1.4552e-14	100	4	F:GO:0003677; C:GO:0090544; P:GO:0006338; P:GO:0006357	F:DNA binding; C:BAF-type complex; P:chromatin remodeling; P:regulation of transcription from RNA polymerase II promoter			no IPS match	no IPS match	no IPS match
	Seq_985018	22496	glucose dehydrogenase [ quinone]	20	8.69899e-42	68.3	3	F:GO:0016614; F:GO:0050660; P:GO:0055114	F:oxidoreductase activity, acting on CH-OH group of donors; F:flavin adenine dinucleotide binding; P:oxidation-reduction process			no IPS match	no IPS match	no IPS match
	Seq_985018	38603	Glucose dehydrogenase [ quinone]	20	2.78057e-16	94.4	6	P:GO:0005975; F:GO:0016614; F:GO:0050660; P:GO:0055114; F:GO:0004553; F:GO:0042302	P:carbohydrate metabolic process; F:oxidoreductase activity, acting on CH-OH group of donors; F:flavin adenine dinucleotide binding; P:oxidation-reduction process; F:hydrolase activity, hydrolyzing O-glycosyl compounds; F:structural constituent of cuticle			no IPS match	no IPS match	no IPS match
	Seq_985018	38355	glucose dehydrogenase [ quinone] isoform X1	20	1.93416e-11	92	8	F:GO:0016614; P:GO:0008364; F:GO:0050660; P:GO:0046693; P:GO:0019233; P:GO:0055114; C:GO:0005576; P:GO:0006006	F:oxidoreductase activity, acting on CH-OH group of donors; P:pupal chitin-based cuticle development; F:flavin adenine dinucleotide binding; P:sperm storage; P:sensory perception of pain; P:oxidation-reduction process; C:extracellular region; P:glucose metabolic process			mobidb-lite (MOBIDB_LITE)	no GO terms	no GO terms
	Seq_985018	38150	Glucose dehydrogenase [ quinone]	20	7.62473e-15	88.65	5	P:GO:0005975; F:GO:0016614; F:GO:0050660; P:GO:0055114; F:GO:0004553	P:carbohydrate metabolic process; F:oxidoreductase activity, acting on CH-OH group of donors; F:flavin adenine dinucleotide binding; P:oxidation-reduction process; F:hydrolase activity, hydrolyzing O-glycosyl compounds			no IPS match	no IPS match	no IPS match
	Seq_985126	47948	apoptosis-inducing factor 3 isoform X1	6	3.1025e-09	100	7	C:GO:0005623; F:GO:0016491; F:GO:0046872; F:GO:0050660; P:GO:0045454; P:GO:0055114; F:GO:0051537	C:cell; F:oxidoreductase activity; F:metal ion binding; F:flavin adenine dinucleotide binding; P:cell redox homeostasis; P:oxidation-reduction process; F:2 iron, 2 sulfur cluster binding			no IPS match	no IPS match	no IPS match
	Seq_985126	104095	carboxypeptidase D	20	1.65271e-35	76.2	4	F:GO:0008270; F:GO:0004181; P:GO:0006508; F:GO:0004185	F:zinc ion binding; F:metallocarboxypeptidase activity; P:proteolysis; F:serine-type carboxypeptidase activity	EC:3.4.21; EC:3.4.17; EC:3.4.16	Acting on peptide bonds (peptidases); Acting on peptide bonds (peptidases); Acting on peptide bonds (peptidases)	IPR000834 (PFAM); G3DSA:3.40.630.10 (GENE3D); PTHR11532 (PANTHER); PTHR11532:SF77 (PANTHER); SSF53187 (SUPERFAMILY)	F:GO:0008270; F:GO:0004181; P:GO:0006508	F:zinc ion binding; F:metallocarboxypeptidase activity; P:proteolysis
	Seq_985126	320768	AGAP002961	20	5.09949e-20	85	1	C:GO:0016021	C:integral component of membrane			no IPS match	no IPS match	no IPS match
	Seq_985126	71056	ruvB-like 2	20	1.38281e-14	96.8	7	C:GO:0005634; F:GO:0005524; P:GO:0006281; F:GO:0043141; P:GO:0006351; P:GO:0032508; P:GO:0006355	C:nucleus; F:ATP binding; P:DNA repair; F:ATP-dependent 5'-3' DNA helicase activity; P:transcription, DNA-templated; P:DNA duplex unwinding; P:regulation of transcription, DNA-templated	EC:3.6.1.3; EC:3.6.1.15	Adenosinetriphosphatase; Nucleoside-triphosphate phosphatase	G3DSA:3.40.50.300 (GENE3D); IPR010339 (PFAM); PTHR11093:SF2 (PANTHER); IPR027238 (PANTHER)	F:GO:0005524; F:GO:0003678; F:GO:0043141; C:GO:0031011	F:ATP binding; F:DNA helicase activity; F:ATP-dependent 5'-3' DNA helicase activity; C:Ino80 complex
	Seq_985126	309624	hypothetical protein YQE_08388, partial	3	8.47172e-30	96	3	F:GO:0004722; F:GO:0046872; P:GO:0006470	F:protein serine/threonine phosphatase activity; F:metal ion binding; P:protein dephosphorylation	EC:3.1.3.16; EC:3.1.3.41	Protein-serine/threonine phosphatase; 4-nitrophenylphosphatase	mobidb-lite (MOBIDB_LITE)	no GO terms	no GO terms
	Seq_985126	1145184	fatty acid synthase-like	20	4.61294e-39	78.6	5	F:GO:0016491; F:GO:0016829; F:GO:0016297; P:GO:0055114; F:GO:0031177	F:oxidoreductase activity; F:lyase activity; F:acyl-[acyl-carrier-protein] hydrolase activity; P:oxidation-reduction process; F:phosphopantetheine binding	EC:2.3.1.85; EC:3.1.2.14	Fatty-acid synthase; Oleoyl-[acyl-carrier-protein] hydrolase	no IPS match	no IPS match	no IPS match
	Seq_985126	1142317	fatty acid synthase-like	20	6.3147e-41	78.85	4	F:GO:0016491; P:GO:0055114; F:GO:0031177; F:GO:0016740	F:oxidoreductase activity; P:oxidation-reduction process; F:phosphopantetheine binding; F:transferase activity			PTHR43775 (PANTHER); PTHR43775:SF9 (PANTHER)	no GO terms	no GO terms
	Seq_985126	1146307	fatty acid synthase-like	2	4.50695e-35	100	3	F:GO:0016491; P:GO:0055114; F:GO:0016740	F:oxidoreductase activity; P:oxidation-reduction process; F:transferase activity			no IPS match	no IPS match	no IPS match
	Seq_985126	1128096	fatty acid synthase-like	7	4.42065e-24	84.86	6	F:GO:0016788; F:GO:0016491; P:GO:0055114; F:GO:0031177; P:GO:0009058; F:GO:0016740	F:hydrolase activity, acting on ester bonds; F:oxidoreductase activity; P:oxidation-reduction process; F:phosphopantetheine binding; P:biosynthetic process; F:transferase activity			no IPS match	no IPS match	no IPS match
	Seq_985126	281076	hypothetical protein YQE_08383, partial	1	6.52612e-14	82	2	C:GO:0016021; F:GO:0046983	C:integral component of membrane; F:protein dimerization activity			no IPS match	no IPS match	no IPS match
	Seq_985126	1127499	fatty acid synthase-	3	1.35476e-16	97	6	F:GO:0016788; F:GO:0016491; P:GO:0055114; F:GO:0031177; P:GO:0009058; F:GO:0016740	F:hydrolase activity, acting on ester bonds; F:oxidoreductase activity; P:oxidation-reduction process; F:phosphopantetheine binding; P:biosynthetic process; F:transferase activity			no IPS match	no IPS match	no IPS match
	Seq_985126	305283	alpha-tocopherol transfer -like	20	1.39474e-28	71.6	4	F:GO:0003924; P:GO:0006810; C:GO:0005622; F:GO:0005215	F:GTPase activity; P:transport; C:intracellular; F:transporter activity	EC:3.6.1.15	Nucleoside-triphosphate phosphatase	IPR036865 (G3DSA:3.40.525.GENE3D); IPR036865 (SUPERFAMILY)	no GO terms	no GO terms
	Seq_985126	1173901	rac GTPase-activating 1	6	9.40398e-36	78	3	F:GO:0046872; C:GO:0005622; P:GO:0035556	F:metal ion binding; C:intracellular; P:intracellular signal transduction			no IPS match	no IPS match	no IPS match
	Seq_985126	125775	Kinesin KIF12	20	3.00781e-20	84.5	7	F:GO:0005524; P:GO:0005975; F:GO:0003777; P:GO:0007018; C:GO:0005874; F:GO:0008017; F:GO:0016853	F:ATP binding; P:carbohydrate metabolic process; F:microtubule motor activity; P:microtubule-based movement; C:microtubule; F:microtubule binding; F:isomerase activity	EC:3.6.1.15	Nucleoside-triphosphate phosphatase	IPR001752 (PROSITE_PROFILES)	F:GO:0005524; F:GO:0003777; P:GO:0007018; F:GO:0008017	F:ATP binding; F:microtubule motor activity; P:microtubule-based movement; F:microtubule binding
	Seq_985126	1137620	fatty acid synthase-like	20	3.65851e-17	98.6	4	F:GO:0016491; P:GO:0055114; F:GO:0031177; F:GO:0016740	F:oxidoreductase activity; P:oxidation-reduction process; F:phosphopantetheine binding; F:transferase activity			no IPS match	no IPS match	no IPS match
	Seq_985491	143056	probable 3 ,5 -cyclic phosphodiesterase pde-5 isoform X2	20	5.88261e-32	91.95	3	F:GO:0046872; P:GO:0007165; F:GO:0004114	F:metal ion binding; P:signal transduction; F:3',5'-cyclic-nucleotide phosphodiesterase activity	EC:3.1.4.17	3',5'-cyclic-nucleotide phosphodiesterase	IPR023088 (PRINTS); IPR002073 (PFAM); IPR036971 (G3DSA:1.10.1300.GENE3D); PTHR11347 (PANTHER); PTHR11347:SF111 (PANTHER); SSF109604 (SUPERFAMILY)	P:GO:0007165; F:GO:0008081; F:GO:0004114	P:signal transduction; F:phosphoric diester hydrolase activity; F:3',5'-cyclic-nucleotide phosphodiesterase activity
	Seq_985529	91105	peptidoglycan-recognition LB-like isoform X1	20	1.18028e-18	83.3	5	F:GO:0008270; F:GO:0003779; P:GO:0009253; F:GO:0008745; P:GO:0002376	F:zinc ion binding; F:actin binding; P:peptidoglycan catabolic process; F:N-acetylmuramoyl-L-alanine amidase activity; P:immune system process	EC:3.5.1.28	N-acetylmuramoyl-L-alanine amidase	no IPS match	no IPS match	no IPS match
	Seq_985529	1171712	cullin-2 isoform X2	20	1.20133e-27	87.1	3	F:GO:0031625; C:GO:0031461; P:GO:0006511	F:ubiquitin protein ligase binding; C:cullin-RING ubiquitin ligase complex; P:ubiquitin-dependent protein catabolic process			G3DSA:1.20.1310.10 (GENE3D); IPR016159 (SUPERFAMILY)	no GO terms	no GO terms
	Seq_985529	116673	histone-lysine N-methyltransferase pr-set7 isoform X1	20	1.31793e-14	88.3	4	P:GO:0016192; P:GO:0034968; C:GO:0016021; F:GO:0018024	P:vesicle-mediated transport; P:histone lysine methylation; C:integral component of membrane; F:histone-lysine N-methyltransferase activity	EC:2.1.1.43	Histone-lysine N-methyltransferase	no IPS match	no IPS match	no IPS match
	Seq_985529	1146792	nicastrin isoform X1	20	2.88873e-08	93.25	3	F:GO:0005509; C:GO:0016021; P:GO:0016485	F:calcium ion binding; C:integral component of membrane; P:protein processing			IPR008710 (PFAM)	C:GO:0016021; P:GO:0016485	C:integral component of membrane; P:protein processing
	Seq_985529	1158842	clathrin heavy chain	20	1.65365e-31	97.3	5	P:GO:0016192; C:GO:0030130; C:GO:0030132; F:GO:0005198; P:GO:0006886	P:vesicle-mediated transport; C:clathrin coat of trans-Golgi network vesicle; C:clathrin coat of coated pit; F:structural molecule activity; P:intracellular protein transport			PTHR10292 (PANTHER); PTHR10292:SF6 (PANTHER); IPR000547 (PROSITE_PROFILES); IPR016024 (SUPERFAMILY)	P:GO:0016192; P:GO:0006886; F:GO:0005488	P:vesicle-mediated transport; P:intracellular protein transport; F:binding
	Seq_985529	302716	alpha-catulin isoform X2	20	9.58736e-30	98.6	5	F:GO:0051015; F:GO:0045296; P:GO:0007155; P:GO:0007266; C:GO:0005622	F:actin filament binding; F:cadherin binding; P:cell adhesion; P:Rho protein signal transduction; C:intracellular			IPR030045 (PTHR18914:PANTHER); IPR006077 (PANTHER); IPR036723 (SUPERFAMILY)	F:GO:0051015; P:GO:0007155; P:GO:0007266	F:actin filament binding; P:cell adhesion; P:Rho protein signal transduction
	Seq_985529	1141744	FAM188A homolog	20	7.09295e-26	88.4	3	F:GO:0005509; C:GO:0016021; P:GO:0016485	F:calcium ion binding; C:integral component of membrane; P:protein processing			no IPS match	no IPS match	no IPS match
	Seq_985529	1210354	arginine-glutamic acid dipeptide repeats -like	3	5.74267e-33	99.33	5	C:GO:0005634; F:GO:0003700; F:GO:0008270; P:GO:0006355; F:GO:0043565	C:nucleus; F:transcription factor activity, sequence-specific DNA binding; F:zinc ion binding; P:regulation of transcription, DNA-templated; F:sequence-specific DNA binding			mobidb-lite (MOBIDB_LITE)	no GO terms	no GO terms
	Seq_985529	244341	scavenger receptor class B member 1-like isoform X1	4	5.67275e-13	100	1	C:GO:0016021	C:integral component of membrane			no IPS match	no IPS match	no IPS match
	Seq_985529	628085	chitooligosaccharidolytic beta-N-acetylglucosaminidase-like	3	2.54249e-34	96.67	2	P:GO:0005975; F:GO:0004563	P:carbohydrate metabolic process; F:beta-N-acetylhexosaminidase activity	EC:3.2.1.52	Beta-N-acetylhexosaminidase	no IPS match	no IPS match	no IPS match
	Seq_985529	1225530	fatty acyl- reductase CG5065	20	1.02369e-31	76.4	3	C:GO:0016020; P:GO:0055114; F:GO:0080019	C:membrane; P:oxidation-reduction process; F:fatty-acyl-CoA reductase (alcohol-forming) activity			IPR013120 (PFAM)	no GO terms	no GO terms
	Seq_985554	892627	cytosolic 10-formyltetrahydrofolate dehydrogenase	20	1.02454e-33	83.95	10	C:GO:0005737; F:GO:0004618; P:GO:0006096; P:GO:0009258; F:GO:0016155; P:GO:0055114; P:GO:0009058; F:GO:0016620; F:GO:0016742; P:GO:0006730	C:cytoplasm; F:phosphoglycerate kinase activity; P:glycolytic process; P:10-formyltetrahydrofolate catabolic process; F:formyltetrahydrofolate dehydrogenase activity; P:oxidation-reduction process; P:biosynthetic process; F:oxidoreductase activity, acting on the aldehyde or oxo group of donors, NAD or NADP as acceptor; F:hydroxymethyl-, formyl- and related transferase activity; P:one-carbon metab…	EC:2.7.2.3; EC:1.5.1.6	Phosphoglycerate kinase; Formyltetrahydrofolate dehydrogenase	IPR036736 (G3DSA:1.10.1200.GENE3D); IPR009081 (PFAM); IPR009081 (PROSITE_PROFILES); IPR036736 (SUPERFAMILY)	no GO terms	no GO terms
	Seq_985554	1004091	fatty acyl- reductase CG5065	20	4.21711e-26	71.6	3	C:GO:0016021; P:GO:0055114; F:GO:0080019	C:integral component of membrane; P:oxidation-reduction process; F:fatty-acyl-CoA reductase (alcohol-forming) activity			no IPS match	no IPS match	no IPS match
	Supplementary Table 1d. Gene Ontologies for 12 loci with high-weight contributions to PC4
	Genome Scaffold	Scaffold Position	Description	#Hits	e-Value	sim mean	#GO	GO IDs	GO Names	Enzyme Codes	Enzyme Names	InterPro IDs	InterPro GO IDs	InterPro GO Names
	Seq_985381	46712	hypothetical protein D910_08015	7	3.87327e-23	85.57	2	F:GO:0051015; P:GO:0007010	F:actin filament binding; P:cytoskeleton organization			mobidb-lite (MOBIDB_LITE)	no GO terms	no GO terms
	Seq_985381	98975	active breakpoint cluster region-related -like isoform X4	20	3.88387e-30	78	7	P:GO:0035023; P:GO:0007165; F:GO:0005096; F:GO:0005089; F:GO:0004674; P:GO:0006468; P:GO:0043547	P:regulation of Rho protein signal transduction; P:signal transduction; F:GTPase activator activity; F:Rho guanyl-nucleotide exchange factor activity; F:protein serine/threonine kinase activity; P:protein phosphorylation; P:positive regulation of GTPase activity	EC:2.7.11	Transferring phosphorus-containing groups	G3DSA:1.20.900.10 (GENE3D); PTHR23182 (PANTHER); PTHR23182:SF9 (PANTHER)	no GO terms	no GO terms
	Seq_985381	120864	inducible metallo ase inhibitor -like	20	2.50301e-15	78.7	2	P:GO:0006508; F:GO:0008233	P:proteolysis; F:peptidase activity			no IPS match	no IPS match	no IPS match
	Seq_985381	421402	hypothetical protein D910_08043	1	1.01456e-29	100	3	P:GO:0006355; F:GO:0046983; P:GO:0022008	P:regulation of transcription, DNA-templated; F:protein dimerization activity; P:neurogenesis			mobidb-lite (MOBIDB_LITE)	no GO terms	no GO terms
	Seq_985381	583192	sphingosine-1-phosphate lyase	20	2.35177e-36	79.85	3	F:GO:0030170; P:GO:0019752; F:GO:0016831	F:pyridoxal phosphate binding; P:carboxylic acid metabolic process; F:carboxy-lyase activity			IPR015421 (G3DSA:3.40.640.GENE3D); PTHR42735 (PANTHER); PTHR42735:SF2 (PANTHER); IPR015424 (SUPERFAMILY)	F:GO:0003824	F:catalytic activity
	Seq_985381	613144	dedicator of cytokinesis 7	20	1.60955e-36	88.25	4	P:GO:0007264; F:GO:0005085; C:GO:0005622; P:GO:0043547	P:small GTPase mediated signal transduction; F:guanyl-nucleotide exchange factor activity; C:intracellular; P:positive regulation of GTPase activity			no IPS match	no IPS match	no IPS match
	Seq_985381	670530	ubiquitin carboxyl-terminal hydrolase 35	20	6.23022e-36	80.4	3	P:GO:0016579; F:GO:0036459; P:GO:0006511	P:protein deubiquitination; F:thiol-dependent ubiquitinyl hydrolase activity; P:ubiquitin-dependent protein catabolic process	EC:3.4.19.12	Ubiquitinyl hydrolase 1	IPR001394 (PFAM); G3DSA:3.90.70.10 (GENE3D); SSF54001 (SUPERFAMILY)	P:GO:0016579; F:GO:0036459	P:protein deubiquitination; F:thiol-dependent ubiquitinyl hydrolase activity
	Seq_985381	678604	60S ribosomal L28	20	4.2936e-10	86.25	3	F:GO:0003735; C:GO:0005840; P:GO:0006412	F:structural constituent of ribosome; C:ribosome; P:translation			no IPS match	no IPS match	no IPS match
	Seq_985381	709177	DNA-directed RNA polymerase III subunit RPC5	5	5.18292e-38	74.2	3	C:GO:0005634; F:GO:0003899; P:GO:0006351	C:nucleus; F:DNA-directed 5'-3' RNA polymerase activity; P:transcription, DNA-templated	EC:2.7.7.6	DNA-directed RNA polymerase	mobidb-lite (MOBIDB_LITE)	no GO terms	no GO terms
	Seq_985450	96620	glutamate receptor NMDA 2D-like	3	5.3732e-09	100	7	C:GO:0045211; P:GO:0034220; C:GO:0016021; C:GO:0030054; P:GO:0035235; F:GO:0004970; F:GO:0005234	C:postsynaptic membrane; P:ion transmembrane transport; C:integral component of membrane; C:cell junction; P:ionotropic glutamate receptor signaling pathway; F:ionotropic glutamate receptor activity; F:extracellular-glutamate-gated ion channel activity			no IPS match	no IPS match	no IPS match
	Seq_985450	104269	methyltransferase 9	20	2.46526e-17	89.15	3	F:GO:0008270; F:GO:0008168; P:GO:0032259	F:zinc ion binding; F:methyltransferase activity; P:methylation			IPR007884 (PFAM)	no GO terms	no GO terms
	Seq_985450	201233	zinc finger homeobox 3 isoform X1	20	1.48466e-39	96.85	4	C:GO:0005634; F:GO:0008270; P:GO:0006355; F:GO:0043565	C:nucleus; F:zinc ion binding; P:regulation of transcription, DNA-templated; F:sequence-specific DNA binding			PTHR24208 (PANTHER); PTHR24208:SF140 (PANTHER); IPR013087 (PROSITE_PROFILES); IPR013087 (SUPERFAMILY)	F:GO:0003676	F:nucleic acid binding

## Sheet: Supplementary Table2
	Supplementary Table 2. Homologous BLAST hits on the genome of Tribolium castaneum chromosomes for D. ponderosae loci with high-weight contribution to PC axes 1-4. PC1 refers only to loci that did not overlap with PC3. BLAST results for all positive hits on T. castaneum are listed, even if mapping and gene annotation for loci was unavailable. Loci that did not have homologous hits on T. castaneum …
	T. castaneum chromosome	PC 1	PC 2	PC 3	PC4
	X	0	1	0	0
	1	0	0	0	0
	2	0	18	0	1
	3	2	3	6	7
	4	1	44	0	0
	5	1	0	0	1
	6	3	0	22	0
	7	1	3	0	0
	8	0	2	4	1
	9	1	2	2	0
	10	1	5	0	0

## Sheet: Supplementary Table3
	Supplementary Table 3. SNP correspondences among LDna cohorts and PCA cohorts (PC loading >0.050), expanded from those shown in Figure 4.
			PC1	PC2	PC3	PC4	PC5	PC6	PC7	PC8
		Total SNPs	103	217	88	37	66	84	75	77
	LDna X	108	0	108	0	0	0	0	0	0
	LDna Xa	8	0	0	0	0	5	5	0	0
	LDna Xb	12	0	1	0	0	3	8	0	0
	LDna Xc	9	0	0	0	0	1	1	0	0
	LDna A	71	55	0	70	0	0	2	0	0
	LDna Aa	19	19	0	0	0	0	13	0	19
	LDna Aa	12	9	0	2	0	1	0	0	1
	LDna B	24	0	0	0	24	1	1	1	0
	PC1	103	103
	PC2	217	0	217
	PC3	88	57	0	88
	PC4	37	0	0	0	37
	PC5	66	1	1	0	8	66
	PC6	84	13	2	3	7	23	84
	PC7	75	0	0	1	5	4	8	75
	PC8	77	22	0	0	0	4	16	6	77
